# Supplementary material for: Chitosan Functionalized with 2-Methylpyridine Cross-Linker Cellulose to Adsorb Pb(II) from Water
Source: Polymers (Basel). 2021 Sep 18;13(18):3166. doi: 10.3390/polym13183166 (PMC8469900; doi:10.3390/polym13183166)
Supplement: Supplementary file 1 [file polymers-13-03166-s001.zip]

Archive with 1 entries (1 files):
- polymers-1366601-supplementary.pdf
